# Supplementary material for: Impact of the Grain for Green Project on water resources and ecological water stress in the Yanhe River Basin
Source: PLoS One. 2022 Jun 16;17(6):e0259611. doi: 10.1371/journal.pone.0259611 (PMC9202897; doi:10.1371/journal.pone.0259611)
Supplement: S1 Data — (XLSX) [file pone.0259611.s001.xlsx]

## Sheet: fig5
	Scenario Ⅰ		Scenario Ⅱ
	Blue water	Green water	Blue water	Green water	Precipitation	Blue water	Green water	generalized water resources
1980	7.77	26.46	7.66	27.07	479.4	-11	61	50
1981	28.99	25.36	28.14	25.4	774	-85	4	-81
1982	11.85	25.8	11.21	25.83	462.5	-64	3	-61
1983	23.07	25.81	22.69	25.79	680.7	-38	-2	-40
1984	13.87	25.86	13.7	25.84	510.7	-17	-2	-19
1985	19	27.1	18.48	27.37	608.5	-52	27	-25
1986	9.66	25.24	9.27	25.1	449.2	-39	-14	-53
1987	7.75	27.71	6.73	28.15	489.5	-102	44	-58
1988	27.56	25.32	26.75	25.02	743.5	-81	-30	-111
1989	6.18	27.35	5.1	27.71	447.4	-108	36	-72
1990	15.65	29.73	15.1	30.08	557.7	-55	35	-20
1991	8.96	28.15	8.01	28.3	451.7	-95	15	-80
1992	13.32	26.72	11.68	26.44	462.5	-164	-28	-192
1993	15.36	26.89	14.53	27.29	567.4	-83	40	-43
1994	16.31	30.15	15.14	31.2	606.9	-117	105	-12
1995	6.4	25.61	5.65	25.49	360.7	-75	-12	-87
1996	11.95	26.97	11.62	26.86	464.8	-33	-11	-44
1997	3.79	28.52	3.07	28.24	372.1	-72	-28	-100
1998	14.61	27.09	13.55	26.86	567.8	-106	-23	-129
1999	3.1	24.32	2.84	25.16	344.3	-26	84	58
2000	3.69	24.98	3.03	25.24	367.3	-66	26	-40
2001	14.11	28.59	12.91	29.23	573.5	-120	64	-56
2002	14.86	28.5	14.39	28.79	538.5	-47	29	-18
2003	23.15	29.61	22.83	29.63	658	-32	2	-30
2004	6.96	27.44	6.45	27.76	396.3	-51	32	-19
2005	8.18	28	6.93	28.99	441.2	-125	99	-26
2006	10.24	26.43	9.27	26.99	474	-97	56	-41
2007	12.69	29.33	12.04	30.35	537	-65	102	37
2008	8.37	29.41	7.27	29.94	431.8	-110	53	-57
2009	17.64	28.46	17.08	29.12	629	-56	66	10
2010	12.02	26.69	11.74	26.64	465.8	-28	-5	-33
2011	15.57	28.61	14.22	29.13	567.9	-135	52	-83
2012	13.74	27.76	13.27	27.64	481.8	-47	-12	-59
2013	38.7	29.48	38.56	29.88	959.1	-14	40	26
2014	22.4	29.65	21.59	29.38	694.9	-81	-27	-108
2015	2.7	29.74	2.45	29.6	391.7	-25	-14	-39
2016	10.68	30.94	9.66	31.56	502.3	-102	62	-40
2017	24.24	32.06	23.1	32.03	746.1	-114	-3	-117

## Sheet: fig6
Scenario Ⅱ	Scenario Ⅱ					Scenario Ⅰ
TIME	SURQ	LATQ	GWQ	SW	ET	SURQ	LATQ	GWQ	SW	ET
	(mm)	(mm)	(mm)	(mm)	(mm)	(mm)	(mm)	(mm)	(mm)	(mm)
1980	16.62	51.79	37.83	52.33	323.11	24.84	50.96	32.03	65.44	301.6
1981	137.59	88.11	164.63	67.56	284.74	174.25	81.02	146.8	78.89	272.95
1982	39.94	51.27	64.32	54.31	303.94	58.31	48.35	57.67	65.64	292.31
1983	58.89	86.12	169.67	77.08	280.64	84.55	81.4	154.04	81.02	276.98
1984	56.19	52.88	80.98	69.26	289.21	72.51	49.95	69.92	72.9	285.75
1985	52.94	74.9	128.5	67.35	312.37	74.49	71.91	117.19	75.1	300.84
1986	27.29	45.69	55.61	32.96	315.22	40.77	43.84	49.34	43.68	306.4
1987	31.25	44.52	17.57	66.16	324.35	48.77	42.5	16.18	85.58	298.82
1988	97.38	89.35	184.39	42.06	304.98	130.28	83.49	168.57	54.05	297.23
1989	24.83	37.48	8.49	75.22	309.2	43.03	35.44	7.22	80.64	298.74
1990	64.45	61.03	83.96	71.56	345.74	87.16	57.3	72.61	83.57	328.82
1991	23.7	46.16	41.19	60.11	332.49	39.43	45.1	39.82	88.38	302.05
1992	34.16	55.53	72.31	64.11	302.62	47.79	55.34	81.61	73.3	297.32
1993	64.47	57.08	80	88.18	290.39	85.8	54.07	73.13	91.49	281.53
1994	58.24	63.67	88.15	98.2	334.62	81.29	61.38	83.64	111.76	306.47
1995	21.2	35.77	21.44	72.68	280.94	32.34	34.45	21.92	75.52	279.79
1996	28.48	55.63	77.06	75.14	297.38	42.18	54.24	69.33	87.91	286.21
1997	10.78	31.61	0.13	52.24	339.45	21.48	31.09	0.07	71.6	323.97
1998	38.33	64.64	84.94	61.87	310.77	56.92	62.72	83.04	56.14	319.64
1999	7.44	27.42	4.49	43.57	305.38	13.01	27.05	2.98	56.6	280.76
2000	7.1	32.25	2.64	87.33	262.81	14.4	32.71	4.02	91.33	255.13
2001	39.35	65.05	74.62	93.64	311.83	60.77	62.41	72.6	95.6	301.05
2002	46.34	59.48	93.76	90.7	308.66	64.4	57.5	84.21	97.13	298.18
2003	58.47	86.46	171.77	100.54	310.44	82.28	82.84	156.06	106.55	304.2
2004	18.97	37.46	33.1	77.5	307.62	30.21	36.08	30.27	84.46	296.17
2005	28.04	44.21	23.94	69.08	332.99	46.61	42.4	24.46	78.92	309.55
2006	31.51	46.68	50.45	81.51	292.86	48.83	44.64	48.55	77.61	288.95
2007	29.27	62.97	74.77	92.37	328.65	43.5	61.82	70.69	101.13	305.71
2008	20.23	43.47	37.16	80.68	334.68	35.49	43.01	37.57	81.64	326.27
2009	68.74	67.4	100.76	105.64	298.35	94.67	63.05	86.93	111.68	283.16
2010	53.79	45.47	63.55	50.62	318.91	69.37	42.99	54.38	65.91	304.33
2011	41.61	68.14	87.5	109.92	294.09	65.48	66.1	84.44	115.92	280.97
2012	34.15	54.61	95.34	81.03	302.44	50.92	52.3	87.31	84.7	300.44
2013	210.25	106.8	217.77	67.8	346.68	255.86	96.63	184.38	85.45	323.51
2014	86.68	76.93	135.9	56.4	351.15	115.69	72.66	122.44	63.65	347.58
2015	2.54	30.23	1.24	83.23	327.3	4.93	31.29	1.26	90.54	322.05
2016	45.52	52.11	36.43	78.25	359.56	63.3	50.55	34.36	95.41	333.74
2017	88.69	86.66	145.07	79.09	365.19	124.16	81.55	130.58	88.61	356.12

## Sheet: fig9
	总体			小麦	玉米	马铃薯	大豆	油料作物				小麦	玉米	马铃薯	大豆	油料作物				Wheat	Maize	Potato	Soybean	Oil crops
1994	233.453		1994	8197.1	3175.11	2952.43	6827.77	2192.92	23345.3		1994	0.351124	0.136006	0.126468	0.292468	0.0939341			1994	35.1124	13.6006	12.6468	29.2468	9.39341
1995	238.788		1995	8601.27	4116.43	4876.79	4351.91	1932.41	23878.8		1995	0.360205	0.172388	0.204231	0.18225	0.0809257			1995	36.0205	17.2388	20.4231	18.225	8.09257
1996	226.784		1996	7999.37	4698.03	5329.29	2700.79	1950.91	22678.4		1996	0.352731	0.207159	0.234994	0.119091	0.0860252			1996	35.2731	20.7159	23.4994	11.9091	8.60252
1997	249.873		1997	8615.94	5889.82	3838.92	4751.69	1890.89	24987.3		1997	0.344813	0.235713	0.153635	0.190165	0.0756742			1997	34.4813	23.5713	15.3635	19.0165	7.56742
1998	245.577		1998	8558.34	5137.97	4523.26	4849.43	1488.69	24557.7		1998	0.348499	0.20922	0.184189	0.197471	0.0606202			1998	34.8499	20.922	18.4189	19.7471	6.06202
1999	248.474		1999	7656.67	5711.38	4943.05	4970.99	1565.34	24847.4		1999	0.308147	0.229858	0.198936	0.200061	0.0629979			1999	30.8147	22.9858	19.8936	20.0061	6.29979
2000	201.234		2000	6149.33	4013.16	5371.84	2953.34	1635.72	20123.4		2000	0.305581	0.199428	0.266945	0.146761	0.0812844			2000	30.5581	19.9428	26.6945	14.6761	8.12844
2001	190.149		2001	5020.13	3964.27	5160.83	3099.82	1769.88	19014.9		2001	0.26401	0.208482	0.27141	0.16302	0.0930782			2001	26.401	20.8482	27.141	16.302	9.30782
2002	173.635		2002	2441.28	4295.76	4918.9	4097.23	1610.34	17363.5		2002	0.140598	0.247401	0.283289	0.235968	0.0927429			2002	14.0598	24.7401	28.3289	23.5968	9.27429
2003	135.967		2003	1693.48	3637.81	4174.71	2526.74	1563.97	13596.7		2003	0.124551	0.267551	0.307038	0.185835	0.115026			2003	12.4551	26.7551	30.7038	18.5835	11.5026
2004	146.487		2004	374.657	4495.16	4330.47	3837.71	1610.73	14648.7		2004	0.0255761	0.306864	0.295621	0.261982	0.109957			2004	2.55761	30.6864	29.5621	26.1982	10.9957
2005	169.501		2005	337.892	5501.26	4029.59	5282.69	1798.63	16950.1		2005	0.0199346	0.324557	0.237733	0.311662	0.106114			2005	1.99346	32.4557	23.7733	31.1662	10.6114
2006	162.517		2006	961.022	5579.74	3782.8	4331.56	1596.57	16251.7		2006	0.0591336	0.343333	0.232764	0.26653	0.09824			2006	5.91336	34.3333	23.2764	26.653	9.824
2007	158.115		2007	855.391	5221.58	4039.7	4301.5	1393.28	15811.5		2007	0.0540995	0.33024	0.255492	0.27205	0.0881184			2007	5.40995	33.024	25.5492	27.205	8.81184
2008	167.761		2008	74.6808	5292.51	7281.09	3485.01	642.831	16776.1		2008	0.00445161	0.315479	0.434015	0.207736	0.0383182			2008	0.445161	31.5479	43.4015	20.7736	3.83182
2009	154.114		2009	22.096	5396.7	4346.84	4331.89	1313.86	15411.4		2009	0.00143374	0.350176	0.282054	0.281084	0.0852527			2009	0.143374	35.0176	28.2054	28.1084	8.52527
2010	154.23		2010	54.1984	5372.5	4697.32	3906.33	1392.61	15423		2010	0.00351414	0.348345	0.304566	0.25328	0.0902946			2010	0.351414	34.8345	30.4566	25.328	9.02946
2011	145.941		2011	52.6202	5624.75	4146.48	3377.22	1393.05	14594.1		2011	0.00360558	0.385412	0.28412	0.23141	0.0954531			2011	0.360558	38.5412	28.412	23.141	9.54531
2012	152.576		2012	69.9619	5558.33	4759.78	3655.92	1213.57	15257.6		2012	0.00458539	0.3643	0.311962	0.239614	0.0795391			2012	0.458539	36.43	31.1962	23.9614	7.95391
2013	147.648		2013	92.3738	6378.33	5060.37	3233.76	1213.01	15977.9		2013	0.00578136	0.399198	0.316712	0.20239	0.0759183			2013	0.578136	39.9198	31.6712	20.239	7.59183
2014	156.813		2014	81.9859	6515.09	5133.99	2841	1282.94	15855		2014	0.00517098	0.410917	0.323809	0.179186	0.0809168			2014	0.517098	41.0917	32.3809	17.9186	8.09168
2015	182.733		2015	88.2004	7574.77	5921.39	3387.18	1301.78	18273.3		2015	0.00482673	0.414526	0.324046	0.185362	0.0712392			2015	0.482673	41.4526	32.4046	18.5362	7.12392
2016	161.712		2016	83.9476	5795.65	5638.71	3542.91	1294.18	16355.4		2016	0.00513272	0.354357	0.344761	0.21662	0.0791286			2016	0.513272	35.4357	34.4761	21.662	7.91286
2017	158.157		2017	83.5329	5057.61	5913.29	3546.61	1444.51	16045.6		2017	0.00520598	0.315203	0.368531	0.221034	0.0900257			2017	0.520598	31.5203	36.8531	22.1034	9.00257

## Sheet: fig10
年份	人口（万人）	人均粮食消费量	粮食消费总量(千克)	单位质量粮食虚拟水	小麦	玉米	马铃薯	大豆	油料		立方米每千克	Virtual water consumption	Virtual water production	Virtual water flow
1994	60.92	208.042	1.26739e+08		2420.35	306.435	699.259	1510.54	1199.74	1451.53	1.45153	1.83965	2.33453	0.49488	1994
1995	61.29	202.71	124240959		2667.3	327.849	632.474	1171.99	1341.96	1503.04	1.50304	1.8674	2.38788	0.520484	1995
1996	61.66	207.276	1.27806e+08		3212.1	213.819	447.599	1117.64	1109.4	1639.24	1.63924	2.09505	2.26784	0.172785	1996
1997	61.86	197.678	1.22284e+08		1812.23	974.996	1348.19	4188.56	3365.29	2016.17	2.01617	2.46544	2.49873	0.0332852	1997
1998	62.05	199.758	123949839		5725.63	208.976	378.588	1050.75	876.645	2611.18	2.61118	3.23655	2.45577	-0.78078	1998
1999	62.26	188.512	1.17368e+08		2789.56	1038.72	1955.62	4290.92	2354.98	2482.17	2.48217	2.91326	2.48474	-0.428518	1999
2000	63.34	194.216	1.23016e+08		3870	322.247	386.684	809.142	1586.53	1903.37	1.90337	2.34146	2.01234	-0.329124	2000
2001	64.14	185.048	1.1869e+08		4007	555.794	715.389	1304.94	2730.06	2209.09	2.20909	2.62196	1.90149	-0.720471	2001
2002	65.74	175.946	1.15667e+08		2483.33	447.158	436.844	956.876	1383.06	1405.69	1.40569	1.62592	1.73635	0.110431	2002
2003	67.56	170.758	1.15364e+08		2157.25	288.251	371.921	625.681	1097.66	1153.9	1.1539	1.33118	1.35967	0.028487	2003
2004	70.76	176.374	1.24802e+08		3563.13	295.735	364.021	741.984	1222.24	1740.98	1.74098	2.17279	1.46487	-0.707915	2004
2005	71.17	179.646	1.27854e+08		3772.7	342.107	477.157	879.208	1320.59	1881.2	1.8812	2.40518	1.69501	-0.710176	2005
2006	71.68	169.869	1.21762e+08		3641.72	292.967	414.354	840.565	1327.26	1799.18	1.79918	2.19072	1.62517	-0.565553	2006
2007	72.02	164.147	1.18219e+08		3404.81	332.809	317.34	831.352	1378.18	1702.98	1.70298	2.01324	1.58115	-0.432094	2007
2008	72.39	160.651	1.16295e+08		2969.07	281.557	454.233	943.167	1304.68	1546.94	1.54694	1.79902	1.67761	-0.121404	2008
2009	72.64	148.661	1.07988e+08		4091.84	268.103	285.357	1074.82	1273.34	1984.86	1.98486	2.1434	1.54114	-0.602265	2009
2010	76.97	132.016	1.01613e+08		1683.18	224.769	362.821	962.47	1246.05	1001.8	1.0018	1.01796	1.5423	0.524338	2010
2011	77.47	135.638	1.05078e+08		2307.9	268.691	1826.1	1078.66	1298.87	1504.43	1.50443	1.58083	1.45941	-0.121415	2011
2012	77.58	128.525	9.97097e+07		2172.73	245.496	399.867	727.729	907.821	1157.27	1.15727	1.15391	1.52576	0.371846	2012
2013	77.84	121.5	94575600		3241.19	299.039	501.595	982.37	937.569	1655.66	1.65566	1.56585	1.47648	-0.0893655	2013
2014	78.22	120.6	94333320		2329.15	261.526	333.916	783.006	904.784	1222.89	1.22289	1.1536	1.56813	0.414532	2014
2015	78.49	118.9	93324610		2520.01	420.93	780.253	1130.44	1070.12	1474.39	1.47439	1.37597	1.82733	0.451359	2015
2016	79.45	115.3	91605850		2378.12	440.657	714.011	1365.16	977.85	1444.21	1.44421	1.32298	1.61712	0.294135	2016
2017	79.83	110.8	88451640		2366.37	431.998	582.809	1311.36	953.828	1407.96	1.40796	1.24537	1.58157	0.336202	2017

## Sheet: fig11
	Annual maximun LAI
2000	0.9
2001	1
2002	1.18
2003	0.91
2004	1.19
2005	1.2
2006	1.3
2007	1.2
2008	1.15
2009	1.25
2010	1.3
2011	1.31
2012	1.32
2013	1.75
2014	1.7
2015	1.69
